# Supplementary material for: Association Between Habitual Dietary Intake and Urinary Metabolites in Adults—Results of a Population-Based Study
Source: Metabolites. 2025 Jul 1;15(7):441. doi: 10.3390/metabo15070441 (PMC12297984; doi:10.3390/metabo15070441)
Supplement: Supplementary file 1 [file metabolites-15-00441-s001.zip]

Archive with 1 entries (1 files):
- metabolites-3644411-supplementary.pdf
